# Supplementary material for: A DNA extraction protocol for improved DNA yield from individual mosquitoes
Source: F1000Res. 2015 Nov 20;4:1314. [Version 1] doi: 10.12688/f1000research.7413.1 (PMC4743141; doi:10.12688/f1000research.7413.1)
Supplement: Raw data for ‘A DNA extraction protocol for improved DNA yield from individual mosquitoes’ — http://dx.doi.org/10.5256/f1000research.7413.d107517 Sample: An artibtrary sample identification code; Group: Particular protocol id listed in Table 3 in the main paper; Read 1: DNA concentration reading in ng/uL using Qubit instrument; Read 2: DNA concentration reading in ng/uL using Qubit instrument using different standard curve; Read 3: DNA concentration reading in ng/uL using Qubit instrument using different standard curve; DNA concentration: Average DNA concentration of Read 1–3 as consensus DNA quantification; Overall mean: The mean of DNA concentrations for each group; std: The standard deviation of DNA concentrations for each group; %(>0.375ng/uL): The percentage of samples yielded greater than 0.375ng/uL DNA. [file f1000research-4-7988-s0000.tgz]

Archive with 1 entries (1 files):
- 800633b2-f040-4825-87dc-f242d13889f1_Data.xlsx
