# Supplementary material for: A DNA extraction protocol for improved DNA yield from individual mosquitoes
Source: F1000Res. 2015 Nov 20;4:1314. [Version 1] doi: 10.12688/f1000research.7413.1 (PMC4743141; doi:10.12688/f1000research.7413.1)
Supplement: Raw data for ‘A DNA extraction protocol for improved DNA yield from individual mosquitoes’ — http://dx.doi.org/10.5256/f1000research.7413.d107517 Sample: An artibtrary sample identification code; Group: Particular protocol id listed in Table 3 in the main paper; Read 1: DNA concentration reading in ng/uL using Qubit instrument; Read 2: DNA concentration reading in ng/uL using Qubit instrument using different standard curve; Read 3: DNA concentration reading in ng/uL using Qubit instrument using different standard curve; DNA concentration: Average DNA concentration of Read 1–3 as consensus DNA quantification; Overall mean: The mean of DNA concentrations for each group; std: The standard deviation of DNA concentrations for each group; %(>0.375ng/uL): The percentage of samples yielded greater than 0.375ng/uL DNA. [file f1000research-4-7988-s0000.tgz › 800633b2-f040-4825-87dc-f242d13889f1_Data.xlsx]

## Sheet: Sheet1
Sample	Group	Read 1	Read 2	Read 3	DNA concentration (ng/uL)	Overall mean	std	%(>0.375ng/uL)		LEGEND
S1	1	0.574	0.58	0.602	0.585333	0.625714	0.632044	0.5		Sample	an artibtrary sample identification code
S2	1	1.61	1.61	1.63	1.61667					Group	Particular protocol id listed in Table 3 in the main paper
S3	1	1.91	1.93	1.96	1.93333					Read 1	DNA concentration reading in ng/uL using Qubit instrument
M1	1	0.606	0.592	0.57	0.589333					Read 2	DNA concentration reading in ng/uL using Qubit instrument using different standard curve
M2	1	1.7	1.7	1.74	1.71333					Read 2	DNA concentration reading in ng/uL using Qubit instrument using different standard curve
M3	1	0.84	0.842	0.852	0.844667					DNA concentration	Average DNA concentration of Read 1-3 as concensus DNA quantification
M4	1	0.078	0.086	0.094	0.086					Overall mean	The mean of DNA concentrations for each group
M5	1	0.072	0.086	0.094	0.084					std	The standard deviation of DNA concentrations for each group
M6	1	0.21	0.218	0.226	0.218					%(>0.375ng/uL)	The percentrage of samples yielded greater than 0.375ng/uL DNA
M7	1	0.392	0.402	0.388	0.394
M8	1	0.072	0.086	0.094	0.084
M9	1	0.068	0.078	0.094	0.08
M10	1	0.176	0.192	0.198	0.188667
M11	1	0.31	0.412	0.306	0.342667
S1	2	0.372	0.36		0.366	0.7355	0.196786	0.833333
S2	2	0.64	0.616		0.628
S3	2	0.72	0.718		0.719
S4	2	0.914	0.91		0.912
S5	2	0.856	0.86		0.858
S6	2	0.932	0.928		0.93
S7	3	2.48	2.48	2.5	2.48667	1.33141	0.799504	0.928571
S8	3	2.84	2.86	2.94	2.88
S9	3	2.54	2.54	2.58	2.55333
M1	3	0.86	0.874	0.846	0.86
M2	3	0.33	0.344	0.352	0.342
M3	3	0.924	0.932	0.942	0.932667
M4	3	0.4	0.408	0.426	0.411333
M5	3	0.916	0.93	0.942	0.929333
M6	3	0.448	0.468	0.48	0.465333
M7	3	1.52	1.55	1.56	1.54333
M8	3	0.956	0.964	0.978	0.966
M9	3	0.406	0.41	0.42	0.412
M10	3	1.72	1.74	1.75	1.73667
M11	3	1.32	1.32	1.27	1.30333
M12	3	1.05	1.07	1.07	1.06333
M13	3	1.01	1.03	1.02	1.02
M14	3	2.68	2.66	2.68	2.67333
M15	3	1.37	1.39	1.4	1.38667
S7	4	0.748	0.742		0.745	0.838333	0.0660017	1
S8	4	0.882	0.886		0.884
S9	4	0.888	0.884		0.886
S10	5	0.112	0.118	0.094	0.108	0.882667	0.549291	0.666667
S11	5	1.21	1.22	1.23	1.22
S12	5	1.31	1.31	1.34	1.32
S10	6	0.094	0.094		0.094	0.559333	0.329239	0.666667
S11	6	0.814	0.798		0.806
S12	6	0.772	0.784		0.778
